# Supplementary material for: Flow Sorting, Whole Genome Amplification and Next-Generation Sequencing as Combined Tools to Study Heterogeneous Acute Lymphoblastic Leukemia
Source: Diagnostics (Basel). 2023 Oct 25;13(21):3306. doi: 10.3390/diagnostics13213306 (PMC10650172; doi:10.3390/diagnostics13213306)
Supplement: Supplementary file 1 [file diagnostics-13-03306-s001.zip]

Archive with 1 entries (1 files):
- diagnostics-2659674-supplementary.pdf
